# Supplementary material for: Interpersonal violence and suicidality among former child soldiers and war-exposed civilian children in Nepal
Source: Glob Ment Health (Camb). 2018 Feb 22;5:e9. doi: 10.1017/gmh.2017.31 (PMC5827420; doi:10.1017/gmh.2017.31)
Supplement: Supplementary file 1 [file S2054425117000310sup001.zip]

Archive with 5 entries (5 files):
- SupplementalFile_5_Consent Form.pdf
- SupplementalFile_1_Sample size information (1).pdf
- SupplementalFile_2_37-item qualitative interview.pdf
- SupplementalFile_3_IPV Non-verbal response_questionnaire.pdf
- SupplementalFile_4_IPV Non-verbal response-CARD SET.pdf
